# Supplementary material for: Emerging Love: A Subjective Exploration of Romantic Bonds in Early Adulthood Within the South Korean Context
Source: Behav Sci (Basel). 2024 Nov 26;14(12):1135. doi: 10.3390/bs14121135 (PMC11673273; doi:10.3390/bs14121135)
Supplement: Supplementary file 1 [file behavsci-14-01135-s001.zip]

Archive with 1 entries (1 files):
- behavsci-3257107-supplementary.pdf
